# Supplementary material for: Antarctic Microalga Chlamydomonas sp. ICE-L Cryptochrome CiCRY-DASH1 Mediates Efficient DNA Photorepair of UV-Induced Cyclobutane Pyrimidine Dimer and 6-4 Photoproducts
Source: Mar Drugs. 2026 Jan 7;24(1):25. doi: 10.3390/md24010025 (PMC12843461; doi:10.3390/md24010025)
Supplement: Supplementary file 1 [file marinedrugs-24-00025-s001.zip]

Archive with 1 entries (1 files):
- marinedrugs-4038131-supplementary.pdf
